# Supplementary material for: Genome-Wide Association Study of Listeria monocytogenes Isolates Causing Three Different Clinical Outcomes
Source: Microorganisms. 2022 Sep 29;10(10):1934. doi: 10.3390/microorganisms10101934 (PMC9610272; doi:10.3390/microorganisms10101934)
Supplement: Supplementary file 1 [file microorganisms-10-01934-s001.zip]

Archive with 3 entries (3 files):
- Figures S1,S2.pdf
- Table S1.xlsx
- Table S2.pdf
