# Supplementary material for: Genome-Wide Association Study of Listeria monocytogenes Isolates Causing Three Different Clinical Outcomes
Source: Microorganisms. 2022 Sep 29;10(10):1934. doi: 10.3390/microorganisms10101934 (PMC9610272; doi:10.3390/microorganisms10101934)
Supplement: Supplementary file 1 [file microorganisms-10-01934-s001.zip › Table S1.xlsx]

## Sheet: Sheet1
Table S1: L. monocytogenes 232 genomes from listeriosis cases associated with three main clinical outcomes
Strain ID	Aliases	Source	Clinical Outcome	Lineage	CC	ST	SRR#*	Agency/Study source
TB0140	FSL C1-122	Human	SI	1	1	1	SRR7690645	NYS DoH
TB0435	J4791	Human	SI	1	1	1	SRR7690673	CDC
TB0548	PNUSAL001025	Human	SI	1	1	1	SRR1597488	CDC
TB0549	PNUSAL001035	Human	SI	1	1	1	SRR1597496	CDC
TB0550	MDH-2014-01012	Human	SI	1	1	1	SRR1746766	CDC
TB0551	PNUSAL001167	Human	SI	1	1	1	SRR1746767	CDC
TB0552	PNUSAL001168	Human	SI	1	1	1	SRR1746768	CDC
LM05-00008		Human	CNS	1	1	1	ERR1100936	Maury et al, 2016
LM05-00172		Human	CNS	1	1	1	ERR1100938	Maury et al, 2016
LM07-00596		Human	CNS	1	1	1	ERR1100943	Maury et al, 2016
LMNC284		Ruminant	CNS	1	1	1	ERR1590242	Dreyer et al, 2016
LMNC320		Ruminant	CNS	1	1	1	ERR1590246	Dreyer et al, 2016
JF4901	LMNC479	Cattle	CNS	1	1	1	ERR1590247	Dreyer et al, 2016
JF4902	LMNC480	Cattle	CNS	1	1	1	ERR1590248	Dreyer et al, 2016
JF4904	LMNC048	Cattle	CNS	1	1	1	ERR1590249	Dreyer et al, 2016
JF4908	LMNC050	Cattle	CNS	1	1	1	ERR1590252	Dreyer et al, 2016
JF4909	LMNC482	Cattle	CNS	1	1	1	ERR1590253	Dreyer et al, 2016
JF4927	LMNC483	Goat	CNS	1	1	1	ERR1590254	Dreyer et al, 2016
JF5159	LMNC484	Sheep	CNS	1	1	1	ERR1590258	Dreyer et al, 2016
JF5181	LMNC485	Sheep	CNS	1	1	1	ERR1590259	Dreyer et al, 2016
JF5183	LMNC486	Cattle	CNS	1	1	1	ERR1590261	Dreyer et al, 2016
JF5199	LMNC487	Cattle	CNS	1	1	1	ERR1590262	Dreyer et al, 2016
JF5201	LMNC023	Cattle	CNS	1	1	1	ERR1590263	Dreyer et al, 2016
JF5203	LMNC01	Cattle	CNS	1	1	1	ERR1590264	Dreyer et al, 2016
JF5208	LMNC025	Cattle	CNS	1	1	1	ERR1590266	Dreyer et al, 2016
JF5210	LMNC489	Cattle	CNS	1	1	1	ERR1590267	Dreyer et al, 2016
LMNC079	JF4923	Goat	CNS	1	1	1	ERR1590269	Dreyer et al, 2016
LMNC081	JF4924	Goat	CNS	1	1	1	ERR1590270	Dreyer et al, 2016
LMNC281		Ruminant	CNS	1	1	1	ERR1590273	Dreyer et al, 2016
LMNC328		Ruminant	CNS	1	1	1	ERR1590274	Dreyer et al, 2016
LMNC337		Ruminant	CNS	1	1	1	ERR1590277	Dreyer et al, 2016
LMNC378		Goat	CNS	1	1	1	ERR1590280	Dreyer et al, 2016
LMNC380		Goat	CNS	1	1	1	ERR1590281	Dreyer et al, 2016
LMNC381		Goat	CNS	1	1	1	ERR1590282	Dreyer et al, 2016
LMNC382		Sheep	CNS	1	1	1	ERR1590283	Dreyer et al, 2016
TB0359		Bovine	CNS	1	1	1	SRR17426669/SRR17426669	Cardenas-Alvarez et al, 2022
TB0509		Sheep	CNS	1	1	1	SRR6116335/SRR17681511	Cardenas-Alvarez et al, 2022
TB0510		Sheep	CNS	1	1	1	SRR6116322/SRR17681510	Cardenas-Alvarez et al, 2022
TB0513		Sheep	CNS	1	1	1	SRR6116308/SRR17681523	Cardenas-Alvarez et al, 2022
TB0514		Sheep	CNS	1	1	1	SRR6116057/SRR17682119	Cardenas-Alvarez et al, 2022
TB0545	PNUSAL000970	Human	CNS	1	1	1	SRR1575070	CDC
JF4906	LMNC481	Cattle	CNS	1	1	413	ERR1590250	Dreyer et al, 2016
JF4934	LMNC058	Sheep	CNS	1	1	414	ERR1590255	Dreyer et al, 2016
JF5207	LMNC488	Cattle	CNS	1	1	515	ERR1590265	Dreyer et al, 2016
TB0396	FSL J2-0022	Bovine	CNS	1	1	1239	SRR6116336	Cornell FSL
JF5182	LMNC163	Cattle	MN	1	1	1	ERR1590260	Dreyer et al, 2016
TB0096	FSL F2-091	Human	SI	1	2	2	SRR7690625	NYC DoH
TB0098	FSL F2-661	Human	SI	1	2	2	SRR7690662	NYS DoH
TB0158	FSL F3-566	Human	SI	1	2	2	SRR7690659	NYC DoH
TB0427	J3275	Human	SI	1	2	2	SRR7690639	CDC
TB0565	PNUSAL002350	Human	SI	1	2	782	SRR3993242	CDC
LM09-00865		Human	MN	1	2	2	ERR1100909	Maury et al, 2016
LM07-00876		Human	CNS	1	3	3	ERR1100935	Maury et al, 2016
TB0532	PNUSAL000138	Human	SI	1	4	219	SRR974869	CDC
LMNC265		Ruminant	CNS	1	4	4	ERR1590238	Dreyer et al, 2016
LMNC271	JF5692	Sheep	CNS	1	4	4	ERR1590239	Dreyer et al, 2016
LMNC302		Ruminant	CNS	1	4	4	ERR1590243	Dreyer et al, 2016
LMNC303		Ruminant	CNS	1	4	4	ERR1590244	Dreyer et al, 2016
LMNC316		Ruminant	CNS	1	4	4	ERR1590245	Dreyer et al, 2016
JF4907	LMNC385	Cattle	CNS	1	4	4	ERR1590251	Dreyer et al, 2016
LMNC278		Ruminant	CNS	1	4	4	ERR1590272	Dreyer et al, 2016
LMNC331		Ruminant	CNS	1	4	4	ERR1590275	Dreyer et al, 2016
LMNC336		Ruminant	CNS	1	4	4	ERR1590276	Dreyer et al, 2016
LMNC383		Sheep	CNS	1	4	4	ERR1590284	Dreyer et al, 2016
LMNC384		Sheep	CNS	1	4	4	ERR1590285	Dreyer et al, 2016
TB0621		Bovine	CNS	1	4	219	SRR7690607	ND VDL
TB0386	FSL F3-0695	Bovine	MN	1	4	4	SRR6113906	Cornell FSL
LM09-00558		Human	MN	1	4	4	ERR1100911	Maury et al, 2016
LM05-00190		Human	MN	1	4	4	ERR1100939	Maury et al, 2016
TB0437	J5119	Human	SI	1	5	5	SRR7690606	CDC
TB0541	PNUSAL000741	Human	SI	1	5	5	SRR1393998	CDC
TB0543	PNUSAL000871	Human	SI	1	5	5	SRR1534988	CDC
TB0633	FSL F2-0375	Human	SI	1	5	5	SRR4548498	Cornell FSL
LM05-00704		Human	MN	1	5	5	ERR1100912	Maury et al, 2016
TB0110	FSL N1-017	Bovine	MN	1	5	5	SRR7690617	NYS VDL
TB0529	PNUSAL000031	Human	SI	1	6	6	SRR945163	CDC
TB0557	PNUSAL001703	Human	SI	1	6	6	SRR2968993	CDC
TB0559	PNUSAL001758	Human	SI	1	6	6	SRR2480531	CDC
TB0562	PNUSAL002183	Human	SI	1	6	6	SRR3510304	CDC
LM09-00372		Human	CNS	1	6	6	ERR1100913	Maury et al, 2016
LM06-01023		Human	CNS	1	6	6	ERR1100942	Maury et al, 2016
LM09-01092		Human	CNS	1	6	6	ERR1100951	Maury et al, 2016
LMNC277		Ruminant	CNS	1	6	6	ERR1590271	Dreyer et al, 2016
LMNC357		Ruminant	CNS	1	6	6	ERR1590278	Dreyer et al, 2016
LMNC358		Ruminant	CNS	1	6	6	ERR1590279	Dreyer et al, 2016
TB0528	PNUSAL000024	Human	CNS	1	6	6	SRR945156	CDC
TB0558	PNUSAL001719	Human	CNS	1	6	6	SRR2422614	CDC
LM06-00581		Human	CNS	1	6	615	ERR1100954	Maury et al, 2016
LM07-01337		Human	SI	1	54	54	ERR1100924	Maury et al, 2016
LM06-00918		Human	SI	1	59	59	ERR1100941	Maury et al, 2016
JF4978		Ruminant	CNS	1	59	59	ERR1590257	Dreyer et al, 2016
LMNC060	JF4942	Sheep	CNS	1	59	59	ERR1590268	Dreyer et al, 2016
LM08-01516		Human	SI	1	77	77	ERR1100923	Maury et al, 2016
TB0159	FSL F3-757	Human	SI	1	87	87	SRR7690581	MI DoH
TB0404		Sheep	CNS	1	191	191	SRR17621673	ND VDL
TB0405		Sheep	CNS	1	191	191	SRR17621672	ND VDL
TB0542	PNUSAL000857	Human	SI	1	213	213	SRR1534974	CDC
TB0403	FSL R9-0953	Bovine	SI	1	217	1240	SRR16248844	Cornell FSL
TB0544	PNUSAL000969	Human	SI	1	217	217	SRR1575069	CDC
TB0563	MT-1013904	Human	SI	1	217	217	SRR3723072	CDC
TB0568	PNUSAL002466	Human	SI	1	217	217	SRR4228348	CDC
JF4974	LMNC145	Cattle	MN	1	220	220	ERR1590256	Dreyer et al, 2016
TB0429	J3661	Human	SI	1	224	224	SRR7690643	CDC
LM07-01067		Human	MN	1	224	386	ERR1100944	Maury et al, 2016
TB0432	J3933	Human	SI	1	288	288	SRR6214504	CDC
TB0436	J4822	Human	SI	1	288	288	SRR7690667	CDC
LM10-00505		Human	CNS	1	315	194	ERR1100930	Maury et al, 2016
TB0579		Bovine	CNS	1	379	379	SRR17578412/SRR17681518	Cardenas-Alvarez et al, 2022
TB0547	PNUSAL001024	Human	SI	1	382	382	SRR1597487	CDC
TB0554	PNUSAL001237	Human	SI	1	382	382	SRR1746770	CDC
TB0533	PNUSAL000156	Human	SI	1	388	388	SRR974878	CDC
TB0556	PNUSAL001702	Human	SI	1	554	554	SRR2968992	CDC
TB0567	PNUSAL002425	Human	SI	1	554	554	SRR4046805	CDC
TB0569	PNUSAL002708	Human	SI	1	554	554	SRR5120729	CDC
TB0553	PNUSAL001213	Human	SI	1	554	999	SRR2049025	CDC
TB0364		Bovine	CNS	1	554	554	SRR17621674	ND VDL
TB0535	PNUSAL000336	Human	SI	1	639	639	SRR1033764	CDC
TB0434	J4696	Human	SI	1	639	639	SRR7690672	CDC
TB0443	2009L-1489	Human	SI	1	663	663	SRR2051159	CDC
LMNC274		Ruminant	CNS	1	663	663	ERR1590241	Dreyer et al, 2016
TB0088	FSL F3-631	Human	SI	2	7	7	SRR7690657	OH DoH
TB0390	FSL J2-0007	Bovine	SI	2	7	7	SRR6114060	Cornell FSL
TB0452		Bovine	SI	2	7	7	SRR17621669/SRR17681516	Cardenas-Alvarez et al, 2022
TB0561	PNUSAL002068	Human	SI	2	7	7	SRR3215136	CDC
LM09-00261		Human	CNS	2	7	7	ERR1100949	Maury et al, 2016
LMNC269		Ruminant	CNS	2	7	7	ERR1600115	Dreyer et al, 2016
TB0358		Bovine	CNS	2	7	7	SRR17426670/SRR17430285	Cardenas-Alvarez et al, 2022
TB0360		Bovine	CNS	2	7	7	SRR17426668/SRR17430283	Cardenas-Alvarez et al, 2022
TB0451		Bovine	CNS	2	7	1399	SRR6116309/SRR17681517	Cardenas-Alvarez et al, 2022
TB0394	FSL J2-0019	Bovine	MN	2	7	7	SRR6116294	Cornell FSL
LM05-00401		Human	SI	2	8	8	ERR1100940	Maury et al, 2016
TB0570	PNUSAL002823	Human	SI	2	8	8	SRR5264133	CDC
LMNC319		Ruminant	CNS	2	8	16	ERR1600126	Dreyer et al, 2016
LMNC327		Ruminant	CNS	2	8	16	ERR1600129	Dreyer et al, 2016
JF5172	LMNC462	Sheep	CNS	2	8	16	ERR1600134	Dreyer et al, 2016
TB0438	J5492	Human	SI	2	9	9	SRR6214325	CDC
LM09-01004		Human	CNS	2	9	9	ERR1100950	Maury et al, 2016
LM57179		Human	MN	2	9	9	ERR1100972	Maury et al, 2016
LM6186		Human	MN	2	9	9	ERR1100973	Maury et al, 2016
TB0093	FSL F2-141	Human	SI	2	11	11	SRR7690669	NYC DoH
TB0094	FSL F2-405	Human	SI	2	11	11	SRR7690666	NYS DoH
TB0138	FSL C1-111	Human	SI	2	11	11	SRR7690629	NYS DoH
TB0431	J3877	Human	SI	2	11	11	SRR6214442	CDC
LMNC307		Ruminant	CNS	2	11	11	ERR1600123	Dreyer et al, 2016
JF4941	LMNC084	Sheep	CNS	2	11	11	ERR1600130	Dreyer et al, 2016
LMNC351		Ruminant	CNS	2	11	11	ERR1600144	Dreyer et al, 2016
LM07-01377		Human	SI	2	14	14	ERR1100946	Maury et al, 2016
LMNC244		Ruminant	CNS	2	14	399	ERR1600109	Dreyer et al, 2016
LMNC247		Ruminant	CNS	2	14	399	ERR1600109	Dreyer et al, 2016
LMNC253		Ruminant	CNS	2	14	399	ERR1600111	Dreyer et al, 2016
LMNC257		Ruminant	CNS	2	14	399	ERR1600112	Dreyer et al, 2016
LMNC340		Ruminant	CNS	2	14	399	ERR1600143	Dreyer et al, 2016
TB0353		Bovine	MN	2	14	91	SRR17426674/SRR17430282	Cardenas-Alvarez et al, 2022
TB0354		Bovine	MN	2	14	91	SRR17426673/SRR17430286	Cardenas-Alvarez et al, 2022
TB0407		Bovine	MN	2	14	91	SRR17621671/SRR17681527	Cardenas-Alvarez et al, 2022
TB0408		Bovine	MN	2	14	91	SRR17621670/SRR17681526	Cardenas-Alvarez et al, 2022
TB0527		Bovine	MN	2	14	91	SRR6113191/SRR17681521	Cardenas-Alvarez et al, 2022
LMNC301		Ruminant	CNS	2	18	18	ERR1600122	Dreyer et al, 2016
LMNC314		Ruminant	CNS	2	18	18	ERR1600124	Dreyer et al, 2016
JF4982		Ruminant	CNS	2	18	18	ERR1600131	Dreyer et al, 2016
JF5336	LMNC164	Cattle	MN	2	18	18	ERR1600136	Dreyer et al, 2016
TB0566	PNUSAL002351	Human	SI	2	19	378	SRR3993244	CDC
LM83088		Human	CNS	2	19	19	ERR1100952	Maury et al, 2016
LM06-01244		Human	SI	2	20	20	ERR1100928	Maury et al, 2016
TB0428	J3540	Human	CNS	2	20	1508	SRR7690644	CDC
TB0363		Sheep	CNS	2	21	21	SRR17621675	ND VDL
TB0449	2011L-2614	Human	SI	2	29	29	SRR6212584	CDC
TB0531	PNUSAL000106	Human	SI	2	29	29	SRR972390	CDC
LMNC270		Ruminant	CNS	2	29	29	ERR1600116	Dreyer et al, 2016
LMNC354		Ruminant	CNS	2	29	29	ERR1600145	Dreyer et al, 2016
LMNC365		Ruminant	CNS	2	29	29	ERR1600148	Dreyer et al, 2016
LMNC283		Ruminant	CNS	2	36	36	ERR1600118	Dreyer et al, 2016
LM09-01099		Human	SI	2	37	37	ERR1100926	Maury et al, 2016
LMNC236		Ruminant	CNS	2	37	37	ERR1600107	Dreyer et al, 2016
LMNC241		Ruminant	CNS	2	37	37	ERR1600108	Dreyer et al, 2016
LMNC264		Ruminant	CNS	2	37	37	ERR1600113	Dreyer et al, 2016
LMNC266		Ruminant	CNS	2	37	37	ERR1600114	Dreyer et al, 2016
LMNC317		Ruminant	CNS	2	37	37	ERR1600125	Dreyer et al, 2016
LMNC338		Ruminant	CNS	2	37	37	ERR1600141	Dreyer et al, 2016
LMNC379		Goat	CNS	2	37	37	ERR1600150	Dreyer et al, 2016
TB0392	FSL J2-0016	Bovine	CNS	2	37	37	SRR6116348	Cornell FSL
TB0522		Bovine	MN	2	37	37	SRR6113306/SRR17681522	Cardenas-Alvarez et al, 2022
TB0632		Bovine	MN	2	37	37	SRR7690615	ND VDL
TB0388	FSL J2-0002	Bovine	CNS	2	89	391	SRR6116339	Cornell FSL
TB0577		Bovine	MN	2	90	425	SRR17578411/SRR17681519	Cardenas-Alvarez et al, 2022
LM07-01398		Human	SI	2	121	121	ERR1100947	Maury et al, 2016
TB0546	PNUSAL000990	Human	SI	2	121	121	SRR1575091	CDC
TB0512		Bovine	CNS	2	121	121	SRR6116310/SRR17681524	Cardenas-Alvarez et al, 2022
TB0381	FSL E1-0003	Bovine	CNS	2	121	1217	SRR7690648	Cornell FSL
JF4978		Human	MN	2	121	121	ERR1100974	Maury et al, 2016
TB0511		Bovine	MN	2	121	121	SRR6116326/SRR17681525	Cardenas-Alvarez et al, 2022
TB0137	FSL C1-051	Human	SI	2	155	155	SRR7690630	OH DoH
TB0448	2011L-2436	Human	SI	2	155	155	SRR6214469	CDC
TB0564	PNUSAL002306	Human	SI	2	155	155	SRR3826948	CDC
LM05-00065		Human	MN	2	155	155	ERR1100937	Maury et al, 2016
TB0361		Calf	SI	2	199	230	SRR17621681	ND VDL
TB0362		Bovine	CNS	2	199	230	SRR17621680	ND VDL
LMNC323		Ruminant	CNS	2	200	200	ERR1600127	Dreyer et al, 2016
TB0393	FSL J2-0018	Bovine	SI	2	204	204	SRR6116272	Cornell FSL
LMNC325		Ruminant	CNS	2	204	204	ERR1600128	Dreyer et al, 2016
TB0485		Caprine	CNS	2	204	204	SRR17621678	ND VDL
LMNC339		Ruminant	CNS	2	226	226	ERR1600142	Dreyer et al, 2016
LMNC371		Ruminant	CNS	2	226	226	ERR1600149	Dreyer et al, 2016
TB0453		Bovine	CNS	2	262	1058	SRR17621668/SRR17681515	Cardenas-Alvarez et al, 2022
TB0089	FSL F3-744	Human	SI	2	376	376	SRR7690646	MI DoH
JF5052		Ruminant	CNS	2	412	412	ERR1600132	Dreyer et al, 2016
JF5194	LMNC022	Sheep	CNS	2	412	412	ERR1600135	Dreyer et al, 2016
LMNC055	JF4926	Goat	CNS	2	412	412	ERR1600137	Dreyer et al, 2016
LMNC088		Ruminant	CNS	2	412	412	ERR1600138	Dreyer et al, 2016
LMNC361		Ruminant	CNS	2	412	412	ERR1600147	Dreyer et al, 2016
LM07-01345		Human	CNS	2	412	620	ERR1100925	Maury et al, 2016
LMNC250		Ruminant	CNS	2	412	1159	ERR1600139	Dreyer et al, 2016
TB0387	FSL F3-0526	Bovine	MN	2	412	412	SRR7690649	Cornell FSL
LMNC273	JF5694	Goat	CNS	2	415	394	ERR1600117	Dreyer et al, 2016
LMNC297		Ruminant	CNS	2	415	394	ERR1600121	Dreyer et al, 2016
LMNC287		Ruminant	CNS	2	451	451	ERR1600119	Dreyer et al, 2016
LMNC288		Ruminant	CNS	2	451	451	ERR1600120	Dreyer et al, 2016
LMNC332		Ruminant	CNS	2	451	451	ERR1600140	Dreyer et al, 2016
LMNC359		Ruminant	CNS	2	451	451	ERR1600146	Dreyer et al, 2016
TB0356		Bovine	CNS	2	451	451	SRR17426672	ND VDL
TB0481		Ovine	CNS	2	451	451	SRR17621679	ND VDL
TB0534	PNUSAL000335	Human	CNS	2	451	451	SRR1033763	CDC
TB0571		Bovine	CNS	2	451	451	SRR6113911/SRR17681520	Cardenas-Alvarez et al, 2022
TB0560	PNUSAL001925	Human	SI	2	1055	1055	SRR3028136	CDC
TB0440	2009L-1297	Human	SI	2	1076	1076	SRR6214499	CDC
TB0439	2009L-1236	Human	SI	2	1367	1367	SRR6214500	CDC
LMNC318		Ruminant	CNS	3	70	70	ERR1600151	Dreyer et al, 2016
LMNC326		Ruminant	CNS	3	70	70	ERR1600152	Dreyer et al, 2016
TB0357		Bovine	CNS	3		897	SRR17426671	ND VDL
TB0402	FSL J2-0069	Bovine	CNS	3	396	1023	SRR7690621	Cornell FSL
TB0430	J3767	Human	SI	3	450	1051	SRR7690656	CDC
TB0508		Lamb	MN	3	1283	1283	SRR6116311/SRR17681512	Cardenas-Alvarez et al, 2022
Clinical outcomes
MN: Maternal-fetal
CNS: Central Nervous System
SI: Systemic Infection
Agency/Study source
DoH: Department of Health
US states are designated by 2 letters codes
SDSU: South Dakota State University
FSL: Food Safety Laboratory
CDC: Centers for Disease Control and Prevention
VDL: Veterinary Diagnostic Laboratory
*Those strains with two accession numbers include both short and long read data sets.
